# Supplementary material for: Variation in Chemical, Textural and Sensorial Traits Among Remontant Red Raspberry (Rubus idaeus L.) Cultivars Maintained in a Double-Cropping System
Source: Plants (Basel). 2024 Dec 1;13(23):3382. doi: 10.3390/plants13233382 (PMC11644389; doi:10.3390/plants13233382)
Supplement: Supplementary file 1 [file plants-13-03382-s001.zip]

Archive with 1 entries (1 files):
- plants-3275799-supplementary.pdf
